# Supplementary material for: Longitudinal Study of Advanced Non-Small Cell Lung Cancer with Initial Durable Clinical Benefit to Immunotherapy: Strategies for Anti-PD-1/PD-L1 Continuation beyond Progression
Source: Cancers (Basel). 2023 Nov 26;15(23):5587. doi: 10.3390/cancers15235587 (PMC10705796; doi:10.3390/cancers15235587)
Supplement: Supplementary file 1 [file cancers-15-05587-s001.zip]

Archive with 2 entries (2 files):
- Supp Fig S1  - TGR.pdf
- Supp Tables.pdf
